# Supplementary material for: Alterations of HIV-1 envelope phenotype and antibody-mediated neutralization by signal peptide mutations
Source: PLoS Pathog. 2018 Jan 25;14(1):e1006812. doi: 10.1371/journal.ppat.1006812 (PMC5800646; doi:10.1371/journal.ppat.1006812)
Supplement: S1 Table — (XLSX) [file ppat.1006812.s001.xlsx]

## Sheet: Sheet1
	Supplemental Table 1. Oligonucleotides used for construction of mutant plasmids.
	Name	Sequence (5` to3`)
	AvrIIF:	GTTAGACACTTTCCTAGGATATGGCTCC
	BstEIIR:	CTCAAAGGTTACCTTTGGACAGGCCTGTG
	RejoK2GF:	GCAGAAGACAGTGGCAATGGGGGTGAAGGGGATCAGGAGGA
	RejoK2GR:	TCCTCCTGATCCCCTTCACCCCCATTGCCACTGTCTTCTGC
	RejoK4GF:	GACAGTGGCAATGAAAGTGGGGGGGATCAGGAGGAATTAT
	RejoK4GR:	ATAATTCCTCCTGATCCCCCCCACTTTCATTGCCACTGTC
	RejoR8GF:	TGAAAGTGAAGGGGATCGGGAGGAATTATCAGCAC
	RejoR8GR:	GTGCTGATAATTCCTCCCGATCCCCTTCACTTTCA
	RejoR9GF:	GAAAGTGAAGGGGATCAGGGGGAATTATCAGCACTTGTGG
	RejoR9GR:	CCACAAGTGCTGATAATTCCCCCTGATCCCCTTCACTTTC
	RejoR15GF:	GAATTATCAGCACTTGTGGGGGTGGGGCATCATGCTCCTTG
	RejoR15GR:	CAAGGAGCATGATGCCCCACCCCCACAAGTGCTGATAATTC
	RejoH12RF:	ATCAGTATTTGTGGAGATGGGGCATC
	RejoH12RR:	CTCCACAATCTCTGATAATTCCTCCTG
	RejoH12QF:	ATCAGCAGTTGTGGAGATGGGGCATC
	RejoH12QR:	CTCCACAACTGCTGATAATTCCTCCTG
	RejoH12YF:	GATCAGGAGGAATTATCAGTATTTGTGGAGATGGGGCATCA
	RejoH12YR:	TGATGCCCCATCTCCACAAATACTGATAATTCCTCCTGATC
	JRFLR8GF:	GAAGGGGATCGGGAAGAGTTATCAGTACTTG
	JRFLR8GF:	ACTCTTCCCGATCCCCTTCACTCTC
	JRFLK15GF:	GTACTTGTGGGGGGGGGGCACCTTGCTCCTTGG
	JRFLK15GR:	TGCCCCCTTTCCACAAGTACTGATAACTCTTCC
	JRFLY12QF:	GAGTTATCAGCAGTTGTGGAAAGGGGG
	JRFLY12QR:	CCACAACTGCTGATAACTCTTCCTGATCC
	JRFLY12RF:	GAGTTATCAGAGATTGTGGAAAGGGGG
	JRFLY12RR:	CCACAATCTCTGATAACTCTTCCTGATCC
