# Supplementary material for: Alterations of HIV-1 envelope phenotype and antibody-mediated neutralization by signal peptide mutations
Source: PLoS Pathog. 2018 Jan 25;14(1):e1006812. doi: 10.1371/journal.ppat.1006812 (PMC5800646; doi:10.1371/journal.ppat.1006812)
Supplement: S2 Table — (XLSX) [file ppat.1006812.s002.xlsx]

## Sheet: Proteins
Supplemental Table 2: Identification of peptides from HIV GAGPr55, Pol and Env gp120
Description	Coverage [%]	# Peptides	# PSMs	# Unique Peptides	# AAs	MW [kDa]	calc. pI	Score Sequest HT: Sequest HT	# Peptides
HIV GAG_Pr55 OS=HIV	75	31	1725	31	500	55.9	8.78	4228.18	31
HIV Pol OS=HIV	58	48	605	48	912	103.7	8.57	1400.31	48
HIV gp120 K2G OS=HIV	29	19	126	19	855	96.9	8.56	312.02	19
HIV gp120 R15G OS=HIV	29	19	126	19	855	96.9	8.54	312.02	19
HIV gp120 WT OS=HIV	29	19	126	19	855	97	8.6	312.02	19
HIV gp120 H12Q OS=HIV	29	19	126	19	855	97	8.6	312.02	19
HIV gp120 H12R OS=HIV	29	19	126	19	855	97	8.66	312.02	19
HIV gp120 R8G OS=HIV	29	19	126	19	855	96.9	8.54	312.02	19

## Sheet: Peptide groups
Peptides of the identified HIV proteins
Confidence	Sequence	Modifications	Qvality PEP	# PSMs	Master Protein Descriptions	# Missed Cleavages	Theo. MH+ [Da]	Percolator q-Value (by Search Engine): Sequest HT	Percolator PEP (by Search Engine): Sequest HT	XCorr
High	ETINEEAAEWDRLHPVHAGPIAPGQMR	1xOxidation [M26]	0.0504923	1	HIV GAG_Pr55 OS=HIV	1	3040.47	0.001693	0.01845	2.01
High	VLAEAMSQMSTSPAIMMQR	2xOxidation [M]	1.73881e-06	19	HIV GAG_Pr55 OS=HIV	0	2113.97	0	7.741e-07	3.65
High	VLAEAMSQMSTSPAIMMQR	1xOxidation [M]	1.10443e-06	12	HIV GAG_Pr55 OS=HIV	0	2097.98	0	1.709e-07	3.54
High	VLAEAMSQMSTSPAIMMQR		1.68664e-07	2	HIV GAG_Pr55 OS=HIV	0	2081.99	0	6.146e-09	4.32
High	TILKALGPAATLEEMMTACQGVGGPGHK	1xCarbamidomethyl [C19]; 2xOxidation [M15; M16]	0.00850282	2	HIV GAG_Pr55 OS=HIV	1	2870.42	0.004259	0.05825	1.84
High	ETINEEAAEWDR		2.74137e-07	39	HIV GAG_Pr55 OS=HIV	0	1462.64	0	2.134e-07	3.99
High	ETINEEAAEWDRLHPVHAGPIAPGQMR		0.000368086	2	HIV GAG_Pr55 OS=HIV	1	3024.47	0.0001323	0.001677	2.8
High	FAVNPGLLETSEGCR	1xCarbamidomethyl [C14]	2.81547e-09	130	HIV GAG_Pr55 OS=HIV	0	1649.8	0	6.784e-07	4.7
High	FGEETTTPSQKQEPTDKELYPLASLK		0.00209071	6	HIV GAG_Pr55 OS=HIV	2	2937.47	0.001591	0.01788	3.2
High	GRPGNFLQSRPEPTAPPEESFR		1.83152e-09	16	HIV GAG_Pr55 OS=HIV	0	2469.23	0	1.095e-09	5.68
High	GSDIAGTTSTLQEQIGWMTNNPPIPVGEIYK		1.26981e-09	13	HIV GAG_Pr55 OS=HIV	0	3317.64	0	1.821e-11	4.13
High	GSDIAGTTSTLQEQIGWMTNNPPIPVGEIYK	1xOxidation [M18]	2.14472e-08	40	HIV GAG_Pr55 OS=HIV	0	3333.63	0	5.285e-10	5.24
High	GSDIAGTTSTLQEQIGWMTNNPPIPVGEIYKR	1xOxidation [M18]	1.52867e-05	5	HIV GAG_Pr55 OS=HIV	1	3489.73	0	3.077e-06	4.3
High	HIVWASR		0.00509722	17	HIV GAG_Pr55 OS=HIV	0	868.479	0.002613	0.03226	2.22
High	SLYNTVAVLYCVHQR	1xCarbamidomethyl [C11]	9.29541e-09	58	HIV GAG_Pr55 OS=HIV	0	1822.93	0	4.262e-10	4.64
High	LDQWEK		0.0859112	1	HIV GAG_Pr55 OS=HIV	0	818.404	0.00275	0.03404	1.41
High	IEEEQTQSK		0.0185268	3	HIV GAG_Pr55 OS=HIV	0	1091.52	0.001997	0.02184	2.54
High	LHPVHAGPIAPGQMR		1.39713e-09	54	HIV GAG_Pr55 OS=HIV	0	1580.85	0	7.578e-10	5.41
High	LHPVHAGPIAPGQMR	1xOxidation [M14]	4.93474e-06	19	HIV GAG_Pr55 OS=HIV	0	1596.84	0.0003064	0.002875	4.31
High	QVSQNYPIVQNLQGQMVHQAISPR	1xOxidation [M16]	1.36605e-10	34	HIV GAG_Pr55 OS=HIV	0	2751.4	0	4.076e-09	5.17
High	IVRMYSPTSILDIR	1xOxidation [M4]	0.00522289	1	HIV GAG_Pr55 OS=HIV	1	1679.91	0.0001323	0.001325	1.79
High	QVSQNYPIVQNLQGQMVHQAISPR		5.45224e-09	7	HIV GAG_Pr55 OS=HIV	0	2735.4	0	2.767e-10	5.6
High	QILGQLQPALQTGSEELK		1.24156e-10	102	HIV GAG_Pr55 OS=HIV	0	1953.07	0	5.643e-12	5.57
High	MYSPTSILDIR		1.79508e-06	77	HIV GAG_Pr55 OS=HIV	0	1295.67	0.0003064	0.003341	3.47
High	MYSPTSILDIR	1xOxidation [M1]	1.73881e-06	124	HIV GAG_Pr55 OS=HIV	0	1311.66	0	3.613e-06	3.59
High	NWMTETLLVQNANPDCK	1xCarbamidomethyl [C16]	1.55755e-07	23	HIV GAG_Pr55 OS=HIV	0	2033.94	4.706e-05	9.61e-05	4.03
High	NWMTETLLVQNANPDCK	1xCarbamidomethyl [C16]; 1xOxidation [M3]	8.24891e-09	66	HIV GAG_Pr55 OS=HIV	0	2049.94	0	1.686e-10	4.65
High	QGPKEPFRDYVDR		0.00221242	9	HIV GAG_Pr55 OS=HIV	2	1606.8	0.006627	0.09158	3.45
High	ELYPLASLK		0.0113905	10	HIV GAG_Pr55 OS=HIV	0	1033.59	0.001367	0.01341	2.19
High	VLAEAMSQMSTSPAIMMQR	3xOxidation [M9; M16; M]	9.9337e-05	19	HIV GAG_Pr55 OS=HIV	0	2129.97	4.706e-05	4.159e-05	3.59
High	QEPTDKELYPLASLK		2.39098e-06	21	HIV GAG_Pr55 OS=HIV	1	1731.92	0	1.44e-07	4.71
High	ELERFAVNPGLLETSEGCR	1xCarbamidomethyl [C18]	0.000100132	2	HIV GAG_Pr55 OS=HIV	1	2177.07	4.706e-05	1.228e-05	3.66
High	AFSPEVIPMFSALSEGATPQDLNTMLNTVGGHQAAMQMLK	2xOxidation [M]	2.74519e-08	15	HIV GAG_Pr55 OS=HIV	0	4265.04	0	1.957e-08	5.84
High	AFSPEVIPMFSALSEGATPQDLNTMLNTVGGHQAAMQMLK	3xOxidation [M25; M36; M]	7.24478e-13	51	HIV GAG_Pr55 OS=HIV	0	4281.03	0	2.424e-11	9.05
High	ALGPAATLEEMMTACQGVGGPGHK	1xCarbamidomethyl [C15]	7.54953e-14	67	HIV GAG_Pr55 OS=HIV	0	2383.12	0	7.854e-11	7.01
High	ALGPAATLEEMMTACQGVGGPGHK	1xCarbamidomethyl [C15]; 1xOxidation [M]	1.61468e-10	335	HIV GAG_Pr55 OS=HIV	0	2399.12	0	5.086e-09	5.98
High	ALGPAATLEEMMTACQGVGGPGHK	1xCarbamidomethyl [C15]; 2xOxidation [M11; M12]	1.6756e-08	210	HIV GAG_Pr55 OS=HIV	0	2415.11	0	9.651e-09	5.52
High	ALGPAATLEEMMTACQGVGGPGHKAR	1xCarbamidomethyl [C15]; 1xOxidation [M]	0.0080983	2	HIV GAG_Pr55 OS=HIV	1	2626.25	0.0001619	0.002204	2.97
High	ALGPAATLEEMMTACQGVGGPGHKAR	1xCarbamidomethyl [C15]; 2xOxidation [M11; M12]	3.15944e-06	7	HIV GAG_Pr55 OS=HIV	1	2642.25	0	2.347e-07	3.9
High	AQQAAADTENNK		1.03483e-05	6	HIV GAG_Pr55 OS=HIV	0	1260.58	0	8.222e-07	2.51
High	ASVLSGGKLDQWEK		2.25818e-05	3	HIV GAG_Pr55 OS=HIV	1	1517.8	0	2.084e-06	3.83
High	WIILGLNK		0.000471842	76	HIV GAG_Pr55 OS=HIV	0	956.593	0.0001323	0.001447	2.87
High	EALEKIEEEQTQSK		1.54089e-05	12	HIV GAG_Pr55 OS=HIV	1	1661.82	0	2.655e-06	2.99
High	DTKEALEKIEEEQTQSK		2.76329e-07	7	HIV GAG_Pr55 OS=HIV	2	2005.99	0	1.471e-06	4.46
High	EYAIFYK		0.0833045	6	HIV gp120 OS=HIV	0	933.472	0.005992	0.08043	1.84
High	EATTTLFCASDAK	1xCarbamidomethyl [C8]	1.41364e-06	11	HIV gp120 OS=HIV	0	1414.65	0	3.366e-06	3.87
High	QDVVPIKNDNISYR		7.01498e-07	2	HIV gp120 OS=HIV	1	1660.87	0	3.355e-08	3
High	AFYATGEIIGDIR		1.97506e-06	10	HIV gp120 OS=HIV	0	1425.74	0	5.502e-07	3.39
High	NSAVSLLNATAIAVAER		1.73464e-10	11	HIV gp120 OS=HIV	0	1699.93	0	1.706e-12	4.65
High	QGYSPLSFQTHLPAPR		5.00195e-10	8	HIV gp120 OS=HIV	0	1798.92	0	2.293e-09	5.16
High	AFYATGEIIGDIRK		0.000103376	3	HIV gp120 OS=HIV	1	1553.83	4.706e-05	1.275e-05	2.64
High	AIEAQQHLLQLTVWGIK		0.10637	2	HIV gp120 OS=HIV	0	1948.1	0.003448	0.04387	1.31
High	QIINMWQR		0.107177	1	HIV gp120 OS=HIV	0	1088.57	0.003489	0.04425	1.65
High	QLLSGIVQQQSNLLR		1.3426e-09	9	HIV gp120 OS=HIV	0	1696.97	0	1.943e-11	3.81
High	VLAMESYLK	1xOxidation [M4]	0.00462416	5	HIV gp120 OS=HIV	0	1069.56	0.0002234	0.002537	2.15
High	IVELLGR		0.0135071	2	HIV gp120 OS=HIV	0	799.504	0.0003601	0.004029	2.35
High	LTPLCVTLK	1xCarbamidomethyl [C5]	0.00348137	7	HIV gp120 OS=HIV	0	1044.61	0.0006579	0.006892	2.09
High	YKVVQIEPLGIAPTR		0.00241825	1	HIV gp120 OS=HIV	1	1683.98	7.111e-05	0.0005304	2.9
High	SNMVEQMHEDIISLWDQSLKPCVK	1xCarbamidomethyl [C22]; 2xOxidation [M3; M7]	0.000847751	2	HIV gp120 OS=HIV	0	2919.37	7.111e-05	0.0001939	2.51
High	AYDQEIHNIWATHACVPTDPNPQEVELK	1xCarbamidomethyl [C15]	8.69752e-07	1	HIV gp120 OS=HIV	0	3275.54	0	4.339e-08	4.38
High	VTFEPIPIHYCAPAGFAILK	1xCarbamidomethyl [C11]	1.69538e-05	8	HIV gp120 OS=HIV	0	2244.19	0	1.479e-06	3.02
High	VLAMESYLK		0.00164088	4	HIV gp120 OS=HIV	0	1053.56	7.111e-05	0.0004754	2.49
High	VVQIEPLGIAPTR		4.78004e-06	15	HIV gp120 OS=HIV	0	1392.82	0	4.168e-06	4.08
High	AIYAPPISGQIR		1.62921e-05	14	HIV gp120 OS=HIV	0	1285.73	4.706e-05	5.551e-05	3.81
High	SNMVEQMHEDIISLWDQSLKPCVK	1xCarbamidomethyl [C22]; 1xOxidation [M]	0.0654707	4	HIV gp120 OS=HIV	0	2903.37	0.002457	0.02856	0.79
High	TAVQMAVFIHNFK	1xOxidation [M5]	2.31277e-05	21	HIV Pol OS=HIV	0	1521.79	4.706e-05	2.51e-05	4
High	TAVQMAVFIHNFK		4.62362e-05	7	HIV Pol OS=HIV	0	1505.79	4.706e-05	6.788e-06	3.29
High	SVTVLDVGDAYFSVPLDKEFR		0.00131982	3	HIV Pol OS=HIV	1	2357.2	7.111e-05	0.0002611	2.55
High	SVTVLDVGDAYFSVPLDK		5.42952e-06	13	HIV Pol OS=HIV	0	1924.99	0	6.859e-07	3.72
High	VVSLTDTTNQK		0.00173625	1	HIV Pol OS=HIV	0	1205.64	7.111e-05	0.000361	1.61
High	VYLAWVPAHK		0.00180778	1	HIV Pol OS=HIV	0	1183.66	7.111e-05	0.0003794	1.83
High	SESEIVSQIIEQLIK		2.46836e-06	14	HIV Pol OS=HIV	0	1715.94	0	1.496e-07	3.06
High	TQDFWEVQLGIPHPAGLK		6.23388e-08	9	HIV Pol OS=HIV	0	2036.06	0	1.881e-09	4.44
High	WGFTTPDK		0.0199258	4	HIV Pol OS=HIV	0	951.457	0.003867	0.05071	2.07
High	VLFLDGIEK		0.000751483	6	HIV Pol OS=HIV	0	1033.59	7.111e-05	0.0003964	1.61
High	QWPLTEEK		0.0417301	9	HIV Pol OS=HIV	0	1030.52	0.002349	0.02687	1.82
High	TIHTDNGPNFISTAVK		1.9594e-06	24	HIV Pol OS=HIV	0	1714.88	4.706e-05	5.767e-05	4.34
High	QEQGQWTYQIYQEPYK		4.41418e-06	8	HIV Pol OS=HIV	0	2088.97	4.706e-05	2.987e-05	3.3
High	QYEQIPIEICGHK	1xCarbamidomethyl [C10]	8.226e-07	15	HIV Pol OS=HIV	0	1614.79	0	4.743e-07	4.38
High	WTVQPIVLPEKDSWTVNDIQK		0.0417301	1	HIV Pol OS=HIV	1	2496.31	0.001482	0.01478	1.84
High	WTVQPIVLPEK		0.0132897	2	HIV Pol OS=HIV	0	1309.75	0.0003344	0.00395	2.16
High	SESEIVSQIIEQLIKK		0.119068	1	HIV Pol OS=HIV	1	1844.04	0.003851	0.04985	1.28
High	AACWWAGIK	1xCarbamidomethyl [C3]	0.00321039	4	HIV Pol OS=HIV	0	1062.52	0.0001323	0.001575	2.17
High	IGPENPYNTPVFAIK		3.71002e-07	23	HIV Pol OS=HIV	0	1659.87	0	6.793e-08	3.8
High	QEFGIPYNPQSQGVVESMNK		3.21463e-07	8	HIV Pol OS=HIV	0	2252.07	0	1.093e-06	4.03
High	EPVHGVYYDPSK		0.102418	4	HIV Pol OS=HIV	0	1390.66	0.009237	0.1349	1.88
High	EPPFLWMGYELHPDK	1xOxidation [M7]	6.40897e-05	12	HIV Pol OS=HIV	0	1874.88	4.706e-05	1.648e-05	3.35
High	EPPFLWMGYELHPDK		5.69521e-06	4	HIV Pol OS=HIV	0	1858.88	0	4.03e-07	3.29
High	EILKEPVHGVYYDPSKDLIAEIQK		2.43613e-08	15	HIV Pol OS=HIV	2	2784.48	0	2.315e-07	6.25
High	EILKEPVHGVYYDPSK		1.26452e-06	20	HIV Pol OS=HIV	1	1873.97	0	6.741e-08	3.71
High	DSWTVNDIQK		0.00207389	4	HIV Pol OS=HIV	0	1205.58	7.111e-05	0.0004433	2.2
High	DPIAGAETYYVDGAANR		3.64773e-12	27	HIV Pol OS=HIV	0	1782.83	0	1.725e-14	4.92
High	EPVHGVYYDPSKDLIAEIQK		3.36725e-06	15	HIV Pol OS=HIV	1	2301.18	4.706e-05	2.118e-05	4.27
High	DLIAEIQK		0.0489179	8	HIV Pol OS=HIV	0	929.53	0.007763	0.1132	1.92
High	AMASDFNLPPVVAK		1.10597e-07	25	HIV Pol OS=HIV	0	1459.76	0	3.381e-08	3.29
High	ALVEICTEMEKEGK	1xCarbamidomethyl [C6]; 1xOxidation [M9]	0.00255916	5	HIV Pol OS=HIV	1	1652.79	7.111e-05	0.0005682	2.05
High	ALVEICTEMEKEGK	1xCarbamidomethyl [C6]	0.000180694	1	HIV Pol OS=HIV	1	1636.79	4.706e-05	2.463e-05	3.52
High	ALVEICTEMEK	1xCarbamidomethyl [C6]; 1xOxidation [M9]	5.82478e-05	12	HIV Pol OS=HIV	0	1338.63	4.706e-05	8.755e-05	2.98
High	ALVEICTEMEK	1xCarbamidomethyl [C6]	4.40791e-05	6	HIV Pol OS=HIV	0	1322.63	4.706e-05	3.664e-05	3.01
High	ALTEVVPLTEEAELELAENR		1.00939e-10	29	HIV Pol OS=HIV	0	2226.15	0	2.885e-09	5.79
High	AIGTVLIGPTPVNIIGR		3.69085e-09	28	HIV Pol OS=HIV	0	1691.02	0	6.488e-11	4.23
High	AMASDFNLPPVVAK	1xOxidation [M2]	8.043e-08	55	HIV Pol OS=HIV	0	1475.76	0	1.274e-08	3.87
High	QEFGIPYNPQSQGVVESMNK	1xOxidation [M18]	1.13858e-05	12	HIV Pol OS=HIV	0	2268.06	0	9.186e-07	3.49
High	EQNPDLIIYQYMDDLYVGSDLEIGQHR		0.000483326	2	HIV Pol OS=HIV	0	3224.52	4.706e-05	7.93e-05	1.98
High	GEAMHGQVDCSPGIWQLDCTHLEGK	2xCarbamidomethyl [C10; C19]	2.83009e-07	2	HIV Pol OS=HIV	0	2825.24	0	1.131e-08	4.49
High	NLLTQIGCTLNFPISPIETVPVK	1xCarbamidomethyl [C8]	0.023231	3	HIV Pol OS=HIV	0	2554.39	0.0006761	0.007503	1.13
High	MIGGIGGFIK	1xOxidation [M1]	0.000145665	8	HIV Pol OS=HIV	0	1008.55	7.111e-05	0.0002017	3
High	MIGGIGGFIK		0.000168167	7	HIV Pol OS=HIV	0	992.56	7.111e-05	0.0003301	2.61
High	LWYQLEKDPIAGAETYYVDGAANR		0.000682437	3	HIV Pol OS=HIV	1	2743.34	4.706e-05	0.0001197	1.96
High	LWYQLEK		0.0223121	4	HIV Pol OS=HIV	0	979.525	0.004059	0.05539	1.95
High	IVDIIATDIQTK		3.06039e-06	23	HIV Pol OS=HIV	0	1329.76	0	4.046e-07	3.39
High	LNWASQIHPGIK		0.000111955	3	HIV Pol OS=HIV	0	1363.75	7.111e-05	0.000622	3.73
High	EQNPDLIIYQYMDDLYVGSDLEIGQHR	1xOxidation [M12]	1.15089e-07	3	HIV Pol OS=HIV	0	3240.52	0	3.886e-09	3.32
High	YQYNVLPQGWK		0.000100132	3	HIV Pol OS=HIV	0	1395.71	4.706e-05	1.842e-05	2.96
High	KVLFLDGIEK		0.00566465	1	HIV Pol OS=HIV	1	1161.69	0.0001323	0.001451	1.97
High	KSVTVLDVGDAYFSVPLDK		1.11326e-06	2	HIV Pol OS=HIV	1	2053.09	0	5.79e-08	5.07
High	GSPAIFQCSMTK	1xCarbamidomethyl [C8]; 1xOxidation [M10]	4.16894e-05	15	HIV Pol OS=HIV	0	1342.61	0	4.329e-06	2.53
High	GSPAIFQCSMTK	1xCarbamidomethyl [C8]	4.70452e-06	5	HIV Pol OS=HIV	0	1326.62	4.706e-05	1.707e-05	3.18
High	GEGAVVIQDNSDIKVVPR		1.50093e-09	4	HIV Pol OS=HIV	1	1896.02	0	7.286e-10	4.83
High	GEGAVVIQDNSDIK		2.99232e-07	28	HIV Pol OS=HIV	0	1444.73	0	4.138e-07	3.92
High	GEAMHGQVDCSPGIWQLDCTHLEGK	2xCarbamidomethyl [C10; C19]; 1xOxidation [M4]	9.5829e-08	5	HIV Pol OS=HIV	0	2841.24	0	3.133e-09	6.01
High	IATESIVIWGK		1.68194e-05	6	HIV Pol OS=HIV	0	1216.69	0	1.47e-06	3.4
High	YTAFTIPSVNNETPGIR		4.3505e-07	22	HIV Pol OS=HIV	0	1879.95	0	3.619e-06	4.53
