# Supplementary material for: Alterations of HIV-1 envelope phenotype and antibody-mediated neutralization by signal peptide mutations
Source: PLoS Pathog. 2018 Jan 25;14(1):e1006812. doi: 10.1371/journal.ppat.1006812 (PMC5800646; doi:10.1371/journal.ppat.1006812)
Supplement: S3 Table — (XLSX) [file ppat.1006812.s003.xlsx]

## Sheet: Sheet1
Supplemental Table 3: Identification and quantitation of intact glycopeptides from REJO WT and SP mutants
								Normalized intensity							Ratio of mutants to WT						Log2 transformed ratio of mutants to WT
Sequence	Protein	Peptide	Glycan Composition	Precursor Charge	Precursor MZ	Precursor Mass	Morpheus Score	WT	H12Q	H12R	K2G	R8G	R15G		H12Q/WT	H12R/WT	K2G/WT	R8G/WT	R15G/WT		H12Q/WT (log2)	H12R/WT (log2)	K2G/WT (log2)	R8G/WT (log2)	R15G/WT (log2)
CLSNITGLILTR	HIV Env	C[Carbamidomethyl]LSNITGLILTR	HexNAc2Hex8Fuc0NeuAc0	3	1022.12	3066.36	15.3609	7.49306e+06	6.51287e+06	9.06587e+06	7.38762e+06	9222329	9.86655e+06		0.869186	1.2099	0.985928	1.23078	1.31676		-0.202263	0.27489	-0.0204463	0.299576	0.396991
CLSNITGLILTR	HIV Env	C[Carbamidomethyl]LSNITGLILTR	HexNAc2Hex8Fuc1NeuAc0	3	1085.47	3256.4	9.39186	2.33438e+07	2.36649e+07	3.7094e+07	3.05944e+07	36890009	2.87672e+07		1.01376	1.58903	1.3106	1.58029	1.23233		0.0197093	0.668146	0.390225	0.660188	0.301383
CLSNITGLILTR	HIV Env	C[Carbamidomethyl]LSNITGLILTR	HexNAc2Hex9Fuc0NeuAc0	3	1076.13	3228.4	15.3952	2.95334e+07	3.13555e+07	3.54054e+07	2.8904e+07	35810384	3.96926e+07		1.0617	1.19883	0.97869	1.21254	1.34399		0.0863705	0.261624	-0.0310767	0.278031	0.426523
IIIVHLNETVK	HIV Env	IIIVHLNETVK	HexNAc2Hex6Fuc0NeuAc0	3	886.757	2660.27	9.38574	3.04338e+06	2.90821e+06	1.12702e+07	1.15123e+07	9053946	9.95738e+06		0.955586	3.70318	3.78275	2.97496	3.27181		-0.0655426	1.88876	1.91943	1.57287	1.71009
IIIVHLNETVK	HIV Env	IIIVHLNETVK	HexNAc2Hex6Fuc1NeuAc0	3	949.772	2849.32	10.3778	2.35336e+07	1.7899e+07	3.37735e+07	4.40574e+07	28732147	2.66178e+07		0.760573	1.43512	1.87211	1.2209	1.13106		-0.394842	0.52117	0.904664	0.287945	0.17767
IIIVHLNETVK	HIV Env	IIIVHLNETVK	HexNAc2Hex7Fuc0NeuAc0	3	940.774	2822.32	12.3855	5.13581e+07	5.09608e+07	6.37147e+07	8.27766e+07	56414845	7.39596e+07		0.992263	1.2406	1.61175	1.09846	1.44008		-0.0112055	0.311035	0.688631	0.135482	0.526146
IIIVHLNETVK	HIV Env	IIIVHLNETVK	HexNAc2Hex7Fuc1NeuAc0	3	1003.79	3011.37	24.409	4.95429e+07	5.05381e+07	7.69266e+07	8.49038e+07	60580764	6.45757e+07		1.02009	1.55273	1.71375	1.2228	1.30343		0.0286944	0.634806	0.777152	0.290183	0.382315
IIIVHLNETVK	HIV Env	IIIVHLNETVK	HexNAc2Hex8Fuc0NeuAc0	3	994.792	2984.37	13.2876	9.5392e+07	9.50511e+07	1.10465e+08	138427562	9.30581e+07	1.49452e+08		0.996427	1.15801	1.45114	0.975534	1.56672		-0.00516465	0.211648	0.537191	-0.0357355	0.647744
IIIVHLNETVK	HIV Env	IIIVHLNETVK	HexNAc4Hex3Fuc1NeuAc1	3	1013.12	3039.36	11.32	1.09223e+07	10435099	27122458	2.87075e+07	21799293	1.6216e+07		0.955393	2.48322	2.62834	1.99585	1.48467		-0.0658334	1.31221	1.39415	0.997004	0.570141
IIIVHLNETVK	HIV Env	IIIVHLNETVK	HexNAc2Hex8Fuc1NeuAc0	3	1058.14	3174.42	22.3968	1.08356e+08	1.08824e+08	1.42679e+08	1.45657e+08	1.13307e+08	1.32141e+08		1.00432	1.31676	1.34424	1.04569	1.21951		0.00621494	0.396997	0.426795	0.0644563	0.2863
IIIVHLNETVK	HIV Env	IIIVHLNETVK	HexNAc2Hex9Fuc0NeuAc0	3	1048.81	3146.43	18.4199	175485219	1.73656e+08	2.04526e+08	2.14955e+08	153967532	3.12644e+08		0.989578	1.16549	1.22492	0.877382	1.7816		-0.0151144	0.220938	0.292682	-0.188723	0.833173
IIIVHLNETVK	HIV Env	IIIVHLNETVK	HexNAc4Hex4Fuc1NeuAc1	3	1067.14	3201.42	15.3155	4.06179e+07	3.77153e+07	7.68923e+07	7.40157e+07	5.77191e+07	4.73718e+07		0.92854	1.89306	1.82224	1.42103	1.16628		-0.106964	0.920724	0.865717	0.506934	0.221914
